# Supplementary material for: Design of Protease-Responsive Antifungal Liposomal Formulation Decorated with a Lipid-Modified Chitin-Binding Domain
Source: Int J Mol Sci. 2024 Mar 22;25(7):3567. doi: 10.3390/ijms25073567 (PMC11011847; doi:10.3390/ijms25073567)
Supplement: Supplementary file 1 [file ijms-25-03567-s001.zip]

Archive with 1 entries (1 files):
- ijms-2885664-supplementary.pdf
